# Supplementary material for: Associations of discrimination and physical activity with social pain sensitivity and a moderating effect of gender in young adults
Source: PLoS One. 2025 Oct 7;20(10):e0333507. doi: 10.1371/journal.pone.0333507 (PMC12503236; doi:10.1371/journal.pone.0333507)
Supplement: S1 File — (XLSX) [file pone.0333507.s004.xlsx]

## Sheet: 22-23-32 Association of Discrim
subjectID	Height	Weight	BMI	Age.yr	sex	race.collapsed	mvpa	mvpa.medsplit	strength.exercise	BFNE.Score	SPQ.Score	EDS.frequency.score	EDS.frequencyxgender	race	EDS.10.reason
1	68	138	20.9805	20	2	3	2	1	6	26	1.4	6	12	3	9
2	64	155	26.6028	32	1	7	2	1	3	38	1.4	6	6	7	10
3	62	145	26.518	22	1	4	2	1	4	21	1.7	10	10	4	1
5	72	255	34.5804	24	2	3	3	1	4	31	1.7	33	66	3	10
6	61	135	25.5052	21	1	4	3	1	2	42	2.1	18	18	4	4
7	72	200	27.1219	25	2	4	3	1	3	38	2.4	28	56	4	10
10	64	154	26.4312	29	1	3	3	1	5	34	2.3	19	19	3	0
11	75	205	25.6204	23	2	4	2	1	4	28	1.5	0	0	4	10
12	64	190	32.6099	22	1	4	3	1	4	34	2.1	19	19	4	0
13	59	100	20.1953	22	1	4	2	1	3	37	2.2	18	18	4	1
14	64	138	23.6851	24	1	4	2	1	5	21	1.5	20	20	4	2
17	65	155	25.7905	20	1	6	3	1	6	32	2.5	19	19	6	9
19	63	155	27.454	20	1	2	3	1	1	32	1.9	15	15	2	0
21	60	150	29.2917	21	2	4	3	1	1	28	1	13	26	4	1
23	63	155	27.454	26	1	4	3	1	4	32	2	3	3	4	9
24	69	160	23.6253	21	1	6	3	1	4	31	1.5	3	3	6	2
25	71	135	18.8266	20	1	6	3	1	2	30	1.5	6	6	6	0
26	60	150	29.2917	22	1	4	2	1	3	15	2.1	2	2	4	6
27	58	107	22.3606	19	1	4	2	1	6	30	2.1	12	12	4	0
28	65	155	25.7905	20	1	4	3	1	5	36	1.9	11	11	4	4
29	66	175	28.2427	20	1	4	2	1	4	43	2.7	12	12	4	0
31	70	180	25.8245	20	2	4	2	1	1	45	2.1	4	8	4	10
32	71	240	33.4695	22	1	6	2	1	1	60	3.6	5	5	6	4
33	66	200	32.2773	23	1	4	3	1	1	35	2.1	19	19	4	3
38	68	145	22.0448	20	1	6	3	1	4	25	1.6	13	13	6	3
39	67	170	26.6229	21	1	4	3	1	4	25	0.6	13	13	4	6
41	68	200	30.4066	21	1	6	3	1	5	59	3.9	30	30	6	4
43	64	120	20.5957	21	1	6	3	1	1	39	2.3	12	12	6	1
44	66	200	32.2773	20	1	4	3	1	3	41	1.7	15	15	4	10
45	62	115	21.0315	23	1	4	3	1	5	22	1.9	17	17	4	4
46	73	190	25.0647	24	2	4	3	1	5	28	2.3	4	8	4	1
47	64	160	27.4609	19	1	2	2	1	3	28	2.2	3	3	2	4
49	67	175	27.4059	22	1	6	3	1	5	37	0.7	9	9	6	4
50	72	195	26.4439	20	2	6	2	1	6	35	1.6	14	28	6	2
52	70.8	171	23.982	24	2	4	3	1	8	21	0	0	0	4	10
53	62	168	30.7242	27	1	6	2	1	1	23	2.1	15	15	6	9
54	62	140	25.6035	22	1	4	3	1	4	36	2.1	4	4	4	4
55	64	124	21.2822	21	1	4	3	1	5	40	3.6	9	9	4	9
56	65	195	32.4462	20	2	4	3	1	4	39	2.3	30	60	4	4
58	71	231	32.2144	24	2	4	3	1	6	40	2.2	4	8	4	10
60	69	245	36.1762	20	2	4	3	1	3	24	1.5	16	32	4	1
61	61	108	20.4042	20	1	6	3	1	2	32	2.3	25	25	6	0
63	68	190	28.8862	21	1	6	2	1	5	37	0.9	22	22	6	2
65	71	285	39.7451	19	2	4	3	1	2	33	2	11	22	4	1
66	63	127	22.4946	21	1	4	3	1	5	32	2	23	23	4	10
67	69	176	25.9878	21	2	4	2	1	3	24	2.6	8	16	4	9
69	59	140	28.2735	21	1	7	3	1	5	31	1.4	16	16	5	9
70	72	175	23.7317	21	2	6	3	1	6	33	2.4	12	24	6	1
76	62	115	21.0315	23	1	6	2	1	1	33	2.1	27	27	6	10
77	70	160	22.9551	24	2	2	3	1	6	35	2.7	19	38	2	4
79	71	280	39.0478	20	1	4	2	1	1	34	3.2	8	8	4	4
82	61	134	25.3163	29	1	2	2	1	4	22	1.3	8	8	2	0
84	72	212	28.7492	23	2	4	2	1	6	46	3.4	32	64	4	9
86	60	105	20.5042	20	1	4	2	1	1	53	3.3	12	12	4	0
87	67	250	39.1513	20	1	4	2	1	1	31	1.6	8	8	4	4
88	59	96	19.3875	25	1	4	2	1	1	49	2.6	14	14	4	4
89	69	150	22.1487	21	1	6	3	1	4	28	1.3	31	31	6	0
91	64	250	42.9077	22	1	4	2	1	1	31	1.5	19	19	4	2
94	68	150	22.8049	20	1	6	3	1	4	34	2	19	19	6	9
95	64	170	29.1772	21	1	4	2	1	1	24	1.9	1	1	4	10
96	60	120	23.4333	20	1	4	3	1	4	32	1.8	14	14	4	10
97	70	170	24.3898	23	1	4	2	1	1	28	1.6	14	14	4	4
98	64	190	32.6099	23	1	4	3	1	4	35	1.8	27	27	4	10
99	63	120	21.2547	21	1	3	3	1	3	36	2	3	3	3	1
100	63	133	23.5573	20	1	4	2	1	3	44	3.3	7	7	4	10
102	68	200	30.4066	24	2	4	2	1	7	32	1	0	0	4	10
103	64	140	24.0283	21	2	2	3	1	5	33	0.9	12	24	2	4
104	64	120	20.5957	20	1	4	2	1	1	51	2.6	21	21	4	2
105	62	107	19.5684	21	1	4	3	1	4	30	1.5	9	9	4	0
107	68	175	26.6058	33	1	4	3	1	6	31	1.1	5	5	4	4
109	63	135	23.9116	20	1	4	2	1	1	22	1.7	15	15	4	1
111	65	147	24.4594	22	1	3	3	1	4	25	2.3	3	3	3	4
112	62	135	24.6891	21	1	2	2	1	1	44	2.9	12	12	2	0
113	64	155	26.6028	20	1	6	2	1	2	43	2.1	17	17	6	0
114	67	200	31.321	21	1	4	3	1	4	41	2.1	15	15	4	0
115	62.4	120	21.6654	22	1	4	3	1	5	35	2.4	15	15	4	10
118	68	142	21.5887	20	1	6	3	1	4	28	2.1	18	18	6	1
119	64	150	25.7446	19	1	4	2	1	6	59	2.3	14	14	4	0
123	69	195	28.7933	21	1	6	3	1	4	39	2.9	3	3	6	9
124	67	225	35.2361	23	2	2	3	1	2	30	2.4	12	24	2	1
125	66	180	29.0496	26	1	6	3	1	1	40	2	7	7	6	4
126	62	165	30.1756	22	1	4	3	1	1	30	2	0	0	4	10
127	72	185	25.0878	27	2	4	3	1	5	29	1.9	14	28	4	6
128	73	189	24.9328	28	1	6	2	1	1	42	2	22	22	6	0
129	66	178	28.7268	28	2	2	2	1	4	22	2.1	22	44	2	4
130	66	140	22.5941	19	1	7	2	1	1	51	2	11	11	7	4
131	71	250	34.8641	21	2	6	3	1	5	26	2	4	8	6	4
133	62	153	27.981	20	1	4	2	1	1	39	0.7	0	0	4	10
135	63	147	26.037	22	1	3	2	1	2	46	2.7	6	6	3	9
138	69	130	19.1955	20	1	3	1	1	1	32	1.9	19	19	3	4
140	66	140	22.5941	20	1	4	3	1	5	30	2.4	18	18	4	9
144	64	135	23.1702	22	1	4	3	1	4	32	1.1	2	2	4	10
145	64	127	21.7971	21	1	4	2	1	3	23	1.2	4	4	4	6
146	75	220	27.4951	20	2	6	2	1	5	31	2.3	30	60	6	10
147	69	180	26.5784	25	2	4	3	1	6	36	2.4	14	28	4	4
148	62	130	23.7747	21	1	4	3	1	4	60	3.5	14	14	4	0
149	67	135	21.1417	20	2	4	3	1	4	23	1.8	18	36	4	4
151	67	143	22.3945	28	1	6	2	1	2	36	2.4	23	23	6	9
152	62	120	21.9459	20	1	2	3	1	3	48	2.3	13	13	2	0
153	59	140	28.2735	21	1	7	2	1	4	30	1.2	16	16	5	9
154	60	135	26.3625	21	1	4	3	1	6	45	2.5	15	15	4	2
155	60	135	26.3625	21	1	4	3	1	3	46	2.5	17	17	4	2
156	63	140	24.7972	22	1	4	3	1	1	36	1.1	18	18	4	10
159	61	165	31.1731	26	1	7	2	1	1	34	2.3	5	5	7	6
160	62	140	25.6035	20	1	4	2	1	2	49	1.8	3	3	4	10
161	62	145	26.518	23	1	6	2	1	2	37	3.5	22	22	6	9
163	59	110	22.2149	23	1	4	3	1	2	32	1.9	22	22	4	3
164	64	100	17.1631	21	1	4	2	1	1	52	3	15	15	4	4
165	64	155	26.6028	25	1	4	3	1	3	28	1.8	8	8	4	0
166	65	140	23.2947	21	1	4	2	1	6	53	2.7	3	3	4	10
167	70	221	31.7067	19	2	7	3	1	1	40	1.8	11	22	1	1
168	65	162	26.9553	20	1	4	3	1	2	27	1.8	4	4	4	3
169	66	130	20.9803	20	2	4	2	1	1	40	1.9	10	20	4	0
170	71	190	26.4967	21	2	7	3	1	2	36	1.8	11	22	7	3
171	72	255	34.5804	24	2	3	3	1	2	28	1.3	19	38	3	4
172	67	200	31.321	21	2	3	3	1	6	16	1	1	2	3	10
174	64	130	22.312	22	2	4	2	1	1	43	3	4	8	4	10
175	65	132	21.9636	22	2	4	1	1	1	42	1	12	24	4	6
176	63	145	25.6828	22	1	3	3	1	3	35	1.7	12	12	3	1
4	63	117	20.7234	31	1	4	4	2	5	25	0.3	0	0	4	10
8	64	155	26.6028	26	1	4	4	2	4	24	1.5	9	9	4	10
9	63	136	24.0887	23	2	4	4	2	4	31	1.8	14	28	4	1
15	64	144	24.7148	20	1	4	6	2	6	44	1.9	9	9	4	10
16	72	200	27.1219	26	2	6	4	2	5	36	2.5	27	54	6	2
18	62	129	23.5918	21	1	6	5	2	2	30	1.2	13	13	6	0
20	71	245	34.1668	21	2	6	5	2	6	41	2.9	26	52	6	10
22	64	130	22.312	20	1	2	5	2	6	27	1.8	13	13	2	9
30	63	140	24.7972	20	1	4	5	2	6	37	2.2	22	22	4	4
34	63	142	25.1514	23	1	4	6	2	5	29	1.7	7	7	4	9
35	69	172	25.3972	21	1	3	6	2	1	36	2.6	33	33	3	10
36	69	200	29.5316	27	2	4	4	2	7	27	0.1	0	0	4	10
37	66	130	20.9803	22	1	6	4	2	4	31	2.8	3	3	6	10
40	62	147	26.8837	20	1	4	6	2	7	37	1.8	18	18	4	10
42	69	150	22.1487	21	1	6	6	2	3	32	1.2	17	17	6	0
48	72	178	24.1385	21	2	4	4	2	6	37	2.2	16	32	4	9
51	64	135	23.1702	24	1	6	4	2	5	29	1.7	7	7	6	10
57	71	182	25.3811	21	2	3	4	2	6	34	1.7	16	32	3	1
59	65	185	30.7822	21	1	4	4	2	1	40	3.3	15	15	4	9
62	66	128	20.6575	20	1	2	5	2	6	47	2.7	22	22	2	0
68	61	162	30.6063	21	1	4	4	2	5	37	0.9	19	19	4	2
71	70	159	22.8116	21	2	4	5	2	5	27	1.6	14	28	4	4
72	61	103	19.4596	21	1	3	6	2	7	29	1.3	14	14	3	10
74	70	190	27.2592	20	2	4	6	2	6	31	0.9	15	30	4	10
75	71	155	21.6158	23	2	3	6	2	6	34	1.8	26	52	3	1
78	66	145	23.4011	20	1	4	4	2	6	29	1.6	11	11	4	10
80	65	152	25.2914	21	1	4	6	2	7	30	1.8	4	4	4	9
81	65	150	24.9586	21	1	4	6	2	8	35	2.8	16	16	4	10
85	68	155	23.5651	22	2	2	4	2	6	37	1.7	3	6	2	10
90	65	130	21.6308	23	1	3	4	2	3	25	0.9	18	18	3	9
92	70	183	26.2549	22	2	6	4	2	5	27	1.4	12	24	6	4
93	69	125	18.4573	21	2	3	4	2	8	24	0	0	0	3	10
101	61	138	26.072	20	1	3	6	2	6	56	4	13	13	3	1
106	70	165	23.6724	30	2	6	6	2	3	31	1.2	15	30	6	9
108	68	178	27.0619	31	2	6	5	2	6	24	0.7	11	22	6	9
110	71	185	25.7994	23	2	4	4	2	4	25	1.4	4	8	4	10
116	60	120	23.4333	21	1	4	6	2	1	57	2.3	12	12	4	2
117	65	131	21.7972	20	1	6	4	2	6	32	2.2	19	19	6	4
120	65	137	22.7955	20	1	4	6	2	3	56	2	12	12	4	0
121	75	220	27.4951	21	2	3	4	2	5	29	1.4	5	10	3	10
122	70	190	27.2592	20	2	4	4	2	2	35	2.5	20	40	4	9
132	66	166	26.7902	20	2	2	6	2	7	32	1.9	23	46	2	6
134	70	145	20.8031	21	2	3	6	2	6	39	2.3	12	24	3	9
136	60	115	22.4569	20	1	4	4	2	2	37	1.5	8	8	4	1
137	71	188	26.2178	21	2	6	5	2	7	24	1.1	30	60	6	3
139	65	120	19.9669	19	1	4	4	2	3	35	2.2	0	0	4	10
141	62	135	24.6891	21	1	4	6	2	3	46	2.6	17	17	4	9
143	70	180	25.8245	21	2	4	4	2	5	25	1.6	9	18	4	9
157	67	183	28.6587	35	2	3	5	2	8	23	0.2	1	2	3	10
158	71	150	20.9185	23	2	4	6	2	6	21	1	12	24	4	1
162	66	170	27.4357	20	2	4	4	2	3	45	2.5	12	24	4	2
173	71	196	27.3335	22	2	4	6	2	5	26	1	8	16	4	2
177	70	178	25.5376	25	2	4	4	2	6	26	1.5	17	34	4	4
